# Supplementary material for: Identification of a novel protein complex essential for effector translocation across the parasitophorous vacuole membrane of Toxoplasma gondii
Source: PLoS Pathog. 2018 Jan 22;14(1):e1006828. doi: 10.1371/journal.ppat.1006828 (PMC5794187; doi:10.1371/journal.ppat.1006828)
Supplement: S1 File — (XLSX) [file ppat.1006828.s001.xlsx]

## Sheet: Sheet1
	Primer List			Plasmid List
		Sequence	Purpose	Name	Purpose or notable features
	F1	5’-gcgc GAATTC CAAGCTTACAATGACAATCCTGAGAAAG-3’	Amplifying MYR1-C region for antibody generation	pSAG1:U6-Cas9:sgMYR2	Disruption of MYR2
	R1	5’-gcgc GCGGCCGC cCGAGGCACTGCTGGCTTC-3’	Amplifying MYR1-C region for antibody generation	pSAG1:U6-Cas9:sgMYR3	Disruption of MYR3
	F2	5'-CTAGGCTCGTTCGTGCTTGCGTTTTAGAGCTAGAAATAGC-3’-3'	Site-directed mutagenesis of pSAG1:U6-Cas9:sgUPRT for MYR2 disruption	pGRA-MYR3-3xHA	MYR3 ectopic expression/complementation
	F3	5’-CATCCGACAACTATGGACCCGTTTTAGAGCTAGAAATAGC-3’	Site-directed mutagenesis of pSAG1:U6-Cas9:sgUPRT for MYR3 disruption	pGRA1-HPT-3xHA	3xHA tag between NcoI and PacI restriction sites
	F4	5’-gcgc ggtacc aagacagagagatagtttaaggaaagcatg-3’	Confirming integration of pGRA-HPT-HA in MYR2 locus	pGRA1-MYR2-3xHA	MYR2 ectopic expression/complementation
	R4	5'-GGC ACG ACA GGT TTC CCG ACT GG-3'	Confirming integration of pGRA-HPT-HA in MYR2 locus	pGRA1plus-HPT-3xHA	Derived from pGRA1-HPT-3xHA, but with extended GRA1 promoter and 2 additional unique restriction sites
	F5	5'-GGA GGG AAT CTC TGG TTG GCT TTG AAA C-3'	Confirming integration of pGRA-HPT-HA in MYR3 locus	pTKO2-MYR1-3085-3xHA	Endogenous tagging of MYR1 C-terminus
	R5	5'-GGC ACG ACA GGT TTC CCG ACT GG-3'	Confirming integration of pGRA-HPT-HA in MYR3 locus	pTKO2-HPT-3xHA	Derived from pTKO2C mCherry vector, with 3xHA tag between EcoRV and EcoR1 sites
	F6	5’-gcgc AAG CTT cactccatgtccgccttacgact-3’	Amplifying MYR3 promoter and ORF	pTKO2-MYR2-1151-3xHA	Endogenous tagging of MYR2 C-terminus
	R6	5’-gcgc ccatgg ccacctggttcggcgatgag-3’	Amplifying MYR3 promoter and ORF	pSAG1:U6-Cas9:sgMYR2-178	Targeting MYR2 C-terminus for endogenous tagging
	F7	5’- aagaaatcaagcaagatgcatATGCAATCAGTTGCTGAC-3’	Amplifying MYR2 ORF for cloning into pGRA1plus-HPT-3xHA	pSAG1:U6-Cas9:sgMYR3-C2	Targeting MYR3 C-terminus for endogenous tagging
	R7	5’- ccgggacgtcgtacgggtaccaTTGTTCTTCATAGTAGTAGGGC-3’	Amplifying MYR2 ORF for cloning into pGRA1plus-HPT-3xHA	pSAG1:U6-Cas9:sgMYR1 2081	Targeting MYR1 for R577A TEXEL mutation
	F8	5’-GCGCGCGGCCGCCTGTGGAGCGTAGCCAATGATTTTC-3’	Amplifying ~3000 bp MYR1 3' coding region for cloning into pTKO2-HPT-3xHA	pGEX 6P-1 MYR1[C]-A	Expressing MYR1[C] protein for antibody generation
	R8	5’- GCGCgatatcCTAcgcgtagtccgggacgt-3’	Amplifying ~3000 bp MYR1 3' coding region for cloning into pTKO2-HPT-3xHA	pGRA1-GRA16-HA	Expressing GRA16 for localization and complementation
	F9	5’-CGAGACAGCCACGGCGATCT-3’	Testing integration of MYR1-3xHA at endogenous locus	pGRA1-GRA16-DHFR	Expressing GRA16-DHFR for localization and analysis
	R9	5'-GTCCGGGACGTCGTACGGGTA-3'	Testing integration of MYR1-3xHA at endogenous locus	pSAG1:U6-Cas9:sgGRA16	Disruption of GRA16 ORF
	F10	5’-gcgc GCGGCCGC TGGACTGCTGACTTGTTTATCGTTGGT -3’	Amplifying ~1500 bp MYR2 3' coding region for cloning into pTKO2-3xHA
	R10	5’-gcgc GATATC TTGTTCTTCATAGTAGTAGGGCTCCG-3’	Amplifying ~1500 bp MYR2 3' coding region for cloning into pTKO2-3xHA
	F11	5’-GTACAGGCGAGAGCTGCGTGC-3’	Amplifying gBlock with 3xHA tag at amino acid 62 of MYR2
	R11	5’- CTCCTGAAAGATCCGCTTCGCTTTG-3’	Amplifying gBlock with 3xHA tag at amino acid 62 of MYR2	Strain List
	F12	5’-caccggcgcgcgttaccg-3’	Amplifying gBlock with 3xHA tag at MYR3 C-terminus	Name	Notable features
	R12	5’- acacaggaactttcccaggtcacct-3’	Amplifying gBlock with 3xHA tag at MYR3 C-terminus	RHΔmyr2	Disruption of TGGT1_270700
	F13	5’-GTGCCTTGCCACGTGGGCGCGTTTTAGAGCTAGAAATAGC-3’	Site-directed mutagenesis of pSAG1:U6-Cas9:sgUPRT for MYR2 endogenous tagging	RHΔmyr3	Disruption of TGGT1_237230
	F14	5’-catcgccgaaccaggtggtgGTTTTAGAGCTAGAAATAGC-3’	Site-directed mutagenesis of pSAG1:U6-Cas9:sgUPRT for MYR3 endogenous tagging	RHΔmyr3::MYR3	Stable integration of pGRA-MYR3-3xHA in RHΔmyr3 background
	F15	5'-cacgggagtttgtgactcattcct-3'	Testing integration of MYR3-3xHA at endogenous locus	RH:MYR1-3xHA	Endogenous 3xHA-tagging of MYR1 C-terminus (directly before stop codon)
	R15	5'-GTCCGGGACGTCGTACGGGTA-3'	Testing integration of MYR3-3xHA at endogenous locus	RH:MYR2-3xHA	Endogenous 3x-HA tagging of MYR2 C-terminus (directly before stop codon)
	F16	5’-CGGCGTCAAACCCCTCGAAATCT-3’	Amplifying gBlock of MYR1 sequence with R577A mutation	RH:MYR2-3xHA62	Endogenous 3x-HA tagging of MYR2 at residue 62
	R16	5’- GACTACATTTGTGAAAGCCGGCCAC-3’	Amplifying gBlock of MYR1 sequence with R577A mutation	RH:MYR3-3xHA	Endogenous 3xHA-tagging of MYR3 C-terminus (directly before stop codon)
	F17	5’-gcgcATGCATATGTATCGAAACCACTCAGGGATACG-3’	Amplifying GRA16 ORF for cloning into pGRA-HPT-HA	RH:MYR1 R577A	Endogenous mutation (R577A) of MYR1 TEXEL motif
	R17	5’- gcgcccatggCATCTGATCATTTTTCCGCTTCGCG-3’	Amplifying GRA16 ORF for cloning into pGRA-HPT-HA	RHΔgra16	Disruption of GRA16
	F18	5’-gcgc ACATGT ATGGTTCGACCATTGAACTGCATCGT-3’	Amplifying murine DHFR for cloning into pGRA1-GRA16-HA	RHΔgra16::GRA16	Stable integration of pGRA-GRA16-HA in RHΔgra16 background
	R18	5’- gcgc TTAATTAA TTAGGTACCGTCTTTCTTCTCGTAGACTTC-3’	Amplifying murine DHFR for cloning into pGRA1-GRA16-HA	RH:MYR1-3xHA::GRA16-DHFR	Stable integration of pGRA1-GRA16-DHFR plasmid in RH∆ku80:MYR1-3xHA background
	F19	5'-GCCTGCAGGCTCTTCGAAGTGTTTTAGAGCTAGAAATAGC-3'	Site-directed mutagenesis of pSAG1:U6-Cas9:sgUPRT for GRA16 disruption	RH::MYR3-3xHA	Stable ectopic integration of MYR3-3xHA expressed off its natural promoter in RH∆hpt
	F20	5'-GCAGCGCGTCGGTCAAAG-3'	Confirming disruption of GRA16 locus	RH∆myr2::MYR3-3xHA	Stable ectopic integration of MYR3-3xHA expressed off its natural promoter in RH∆myr2
	R20	5'-CGTATTCGCGGAGTGGCAACA-3'	Confirming disruption of GRA16 locus
